# Supplementary material for: Platycodon grandiflorum Root Protects against Aβ-Induced Cognitive Dysfunction and Pathology in Female Models of Alzheimer’s Disease
Source: Antioxidants (Basel). 2021 Feb 1;10(2):207. doi: 10.3390/antiox10020207 (PMC7912782; doi:10.3390/antiox10020207)
Supplement: Supplementary file 1 [file antioxidants-10-00207-s001.zip]

Archive with 2 entries (2 files):
- Supplementary table.docx
- Supplementary figure.docx
